# Supplementary material for: How is equity captured for colorectal, breast and cervical cancer incidence and screening in the Republic of Ireland: A review
Source: Prev Med Rep. 2023 Sep 17;36:102405. doi: 10.1016/j.pmedr.2023.102405 (PMC10518567; doi:10.1016/j.pmedr.2023.102405)
Supplement: Supplementary material 1 [file mmc1.xlsx]

## Sheet: Grey literature ACCODS
AACODS	Authority	Accuracy	Coverage	Objectivity	Date	Significance
(National Cancer Registry Ireland, 2022a)	yes	yes	yes	yes	yes	yes
(P. Walsh, McDevitt, Deady, O’Brien, & Comber, 2016)	yes	yes	yes	yes	yes	yes
(National Cancer Registry Ireland, 2018b)	yes	no	yes	yes	yes	yes
(National Cancer Registry Ireland, 2022b)	yes	no	yes	yes	yes	yes
(National Cancer Registry Ireland, 2018a)	yes	no	yes	yes	yes	yes
(National Screening Service, 2020b)	yes	yes	yes	yes	yes	yes
(National Screening Service, 2022)	yes	yes	yes	yes	yes	yes
(National Screening Service, 2020a)	yes	yes	yes	yes	yes	yes
(Central Statistics Office, 2020)	yes	yes	yes	yes	yes	yes
(Pavee Point Traveller and Roma Centre & Mid West Traveller Health Unit, 2019)	yes	yes	yes	yes	yes	yes
(National Screening Service, 2021)	yes	yes	yes	yes	yes	yes
(Barrett, Savva, Timonen, & Kenny, 2011)	yes	yes	yes	yes	yes	yes
(All Ireland Traveller Health Study Team, 2010)	yes	yes	yes	yes	yes	yes
(Moore, Scarlett, & Nolan, 2017)	yes	yes	yes	yes	yes	yes
McCarron 2011	yes	yes	yes	yes	yes	yes

## Sheet: Peer Review MMAT
MMAT (Quantitative descriptive)	1. Relevant sampling strategy to RQ	2. Representative sample	3. Appropriate measures	4. Low risk of non-response bias	5. Statisitcal analysis appropriate	Comments
(Sharp et al., 2014)	yes	yes	yes	yes	yes
(Donnelly et al., 2013)	yes	yes	yes	yes	yes	Unemployment is not really a proxy for socio-economic position. Limited description of statisitcal analysis
(O'Brien & Sharp, 2013)	yes	yes	yes	yes	yes
(Clarke, McDevitt, Kearney, & Sharp, 2014)	yes	yes	yes	yes	yes
(McDevitt, Comber, & Walsh, 2017)	yes	yes	yes	yes	yes
(Balhareth et al., 2018)	yes	yes	yes	yes	yes	Very brief methods section, potential of missing patients in chart due to person checking charts and potential errors in reporting or patients records incomplete but not mentioned
(Ullah, Fleming, & Mealy, 2018)	yes	yes	yes	yes	yes
(Clarke et al., 2016)	yes	yes	yes	yes	yes	Figures don't add up for non-participants rasons for exclusion and general non-participation. No reasons given or demographic analsysis of non-participants
(McNamara, Qasim, Lee, Condon, & O’Morain, 2011)	yes	cant tell	yes	yes	yes	Very limited methods section, does not describe statistical analysis methods. Could have done more detailed analysis of uptake by sex/age.
McNamara 2014	no	cant tell	yes	no	yes	Limited analysis
(Connolly & Whyte, 2019)	yes	yes	yes	yes	yes	Self-report of mammography
(Ní Riain, Stewart, Phelan, Bury, & Mulcahy, 2001)	yes	no	yes	yes	no	Doesn't explain if screening attendance is self-reported or from medical records
(Reidy, Denieffe, & Foran, 2014)						Methods section lacking details
(O'Brien, Mooney, Fitzpatrick, & Sharp, 2018)	yes	yes	yes	yes	yes
(Fitzpatrick, Fleming, O'Neill, Kiernan, & Mooney, 2011)	yes	yes	yes	yes	yes	Doesn’t mention anything about missing data
(B. Walsh, Silles, & O'Neill, 2010)	yes	yes	yes	yes	yes
(B. Walsh, Silles, & O'Neill, 2012)	yes	yes	yes	yes	yes	Doesn’t mention anything about missing data
(Fleming, O'Neill, Owens, Mooney, & Fitzpatrick, 2013)	yes	yes	yes	yes	yes	Doesn’t mention anything about missing data
(Ch'ng, Mooney, O'Donoghue, & Fitzpatrick, 2019)	yes	yes	yes	yes	yes
Codd 1994	yes	can't tell	yes	can't tell	no	No statisical analysis plan detailed. No use of collected variable to assess association with outcomes
Gallagher and Gallagher 2010	can't tell	no	yes	yes	no
Lalor 2009	yes	no	yes	no	no
